# Supplementary material for: Integrating Nanopore MinION Sequencing into National Animal Health AMR Surveillance Programs: An Indonesian Pilot Study of Chicken Slaughterhouse Effluent and Rivers
Source: Antibiotics (Basel). 2025 Jun 20;14(7):624. doi: 10.3390/antibiotics14070624 (PMC12291721; doi:10.3390/antibiotics14070624)
Supplement: Supplementary file 1 [file antibiotics-14-00624-s001.zip]

Archive with 1 entries (1 files):
- antibiotics-3346225-supplementary.pdf
